# Supplementary material for: Cultural Differences in Inhibitory Control: An ALE Meta-Analysis
Source: Brain Sci. 2023 Jun 3;13(6):907. doi: 10.3390/brainsci13060907 (PMC10295933; doi:10.3390/brainsci13060907)
Supplement: Supplementary file 1 [file brainsci-13-00907-s001.zip › Supplementary Table S1.xls]

## Sheet: Supplementary Table 1
		Supplementary Table 1. Characteristics of studies included in the quantitative analysis (the first part of the table refers to the descriptives of Eastern studies sellected, whereas the second part refers to the Western studies selected).
	PMID	TITLE	AUTHOR	Year	N	Age (M ± SD or Range y.o.)	f/m	QI (M ± SD)	Education (M ± SD years)	Task	Contrast	N FOCI	description
	12414261	The human prefrontal and parietal association cortices are involved in NO-GO performances: an event-related fMRI study	Watanabe J. et al.	2002	11	25.0	2/9	_	16	GNG	NoGo/Stop	5	The sub- jects were instructed to press a mouse button immedi- ately after the GO signal was presented, and not to move when a NO-GO signal was presented. Either the red or blue square was defined as the GO signal and the other color was defined as the NO-GO signal.
	15309395	Negative correlation between right prefrontal activity during response inhibition and impulsiveness: a fMRI study	Asahi S. et al.	2004	17	25.1	7/10	_	-	GNG equiprobable	NoGo/Stop vs Go	11	In the Go (control) condition, subjects were presented a random sequence of letters other than the letter ‘X’. In the No-Go condition, subjects were presented with the letter ‘X’ 50 % of the time, thus requiring a response to half the trials (Go tri- als) and a response inhibition to the other half (No-Go trials).
	16822972	The neural basis of interindividual variability in inhibitory efficiency after sleep deprivation	Chuah YM. et al.	2006	27	21.5 ± 1.70	12/15	_	13	GNG	NoGo/Stop	5	Participants were instructed to make a button press to every letter except when the alternation was interrupted (i.e., they were to withhold the response when there is a repetition of a letter). Each run consisted of four fixation blocks interleaved with three task blocks. The first fixation block lasted 28 s (data for the first 8 s was discarded to allow for steady-state magnetization), whereas …
	18303978	The key locus of common response inhibition network for no-go and stop signals	Zheng D. et al. (A)	2008	18	Range: 22–40 years	10/8	_	13	SST	NoGo/Stop vs Go	10	Stop-signal Task: On a go trial, the ‘‘+’’ turned into a circle as the go signal after a ran- domized time interval (between 1500 and 2500 msec). Subjects were instructed to press a button with their right index finger as soon as they saw the go signal. On a stop trial, a stop signal (an X) appeared shortly after the go signal. Subjects were instructed not to press the button on trials with a sto…
	18303978	The key locus of common response inhibition network for no-go and stop signals	Zheng D. et al. (B)	2008	18	Range: 22–40 years	10/8	_	13	GNG	NogGo/Stop vs Go	8	Stop-signal Task: On a go trial, the ‘‘+’’ turned into a circle as the go signal after a ran- domized time interval (between 1500 and 2500 msec). Subjects were instructed to press a button with their right index finger as soon as they saw the go signal. On a stop trial, a stop signal (an X) appeared shortly after the go signal. Subjects were instructed not to press the button on trials with a sto…
	18445602	Functional dissociation in right inferior frontal cortex during performance of go/no-go task	Chikazoe J. et al.	2009	25	Range: 20–27	15/10	_	-	GNG	NogGo/Stop vs Go	52	The go/no-go task employed in the present study consisted of three types of trial: frequent-go, infrequent-go and no-go trials. In the frequent-go and infrequent-go trials, the subjects were required to press a button as quickly as possible, and in the no-go trial, the subjects were required not to press the button, withholding the prepotent response tendency. The color of the circle indicated th…
	21440014	Functional relevance of pre-supplementary motor areas for the choice to stop during Stop signal task	Tabu H. et al.	2011	13	27.5 ± 5.2	5/8	_	-	SST	NoGo/Stop vs Go	6	Stop signal task: In Go trials, subjects press a left or right button in response to a Go cue (duration: 900 ms), depending on the direction of the arrow. In Stop trials during Stop signal task, a Stop cue (red rectangle) replaced the Go cue at some delay (SSD). Subjects are instructed to try to inhibit pressing the button when they find the Stop cue.
	24388058	Brain activation for response inhibition under gaming cue distraction in internet gaming disorder	Liu GC. et al.	2014	11	22.45 ± 1.70	0/11	_	16.18 ± 1.40	GNG	NogGo/Stop vs Go	2	There were two conditions in each section: Block A – the Go condition, had 20 trials showing white polygons (except pentagons) on a black background; Block B – the NoGo condition, had 10 presentations of no-target (pentagons) and 10 presentations of target (polygons other than pentagons). The participants were informed to press the button as quick as possible for the polygons, except for the pent…
	24469099	Altered brain activation during response inhibition and error processing in subjects with Internet gaming disorder: a functional magnetic imaging study	Ko CH. et al.	2014	23	24.35 ± 2.12	0/23	_	16.65 ± 0.99	GNG	NogGo/Stop vs Go	1	The Go/No-go task requires subjects to press a button as quickly as possible when observing Go stimuli and to refrain from doing so when observing No-go stimuli. Three sections of the Go/No-go task with the same design, but a different sequence, were processed in this study. Each section consisted of 180 trials (150 go trials and 30 no-go trials) shown as numbers 1–9 with 200-ms durations and 1,4…
	25047685	Brain correlates of response inhibition in Internet gaming disorder	Chen CY. et al.	2015	15	24.47 ± 2.83	0/15	_	16.00 ± 1.13	GNG	NoGo/Stop vs Go	7	The Go/Nogo task had two conditions: In the Go condition (Block A), a numeral from 1 to 5 was shown 20 times in a white font on a black background. In the Nogo condition (Block B), a non-target (number 0) was shown 10 times, and a target (a numeral from 1 to 5) was shown 10 times in a pseudorandom sequence. In the introduction section, the participants were told to press the button as quickly as …
	25835273	Aberrant brain activation of error processing among adults with attention deficit and hyperactivity disorder	Chen CY. et al.	2015	25	25.64 ± 2.46	0/25	_	16.68 ± 2.15	GNG	NoGo/Stop vs Go	7	Three sections of the Go/No-go task with the same design, but different sequences, were processed in this study. Each section consisted of 180 trials (150 Go trials and 30 No-go trials) shown as numbers 1–9 with 200-ms durations and 1425-ms interstimulus intervals. The participants were asked to press the button as quickly as possible for all numbers (1, 3–9) except for number 2. In order to prev…
	28552670	Altered brain correlates of response inhibition and error processing in females with obesity and sweet food addiction: A functional magnetic imaging study	Hsu JS. et al.	2017	20	23.75 ± 2.86	20/0	_	15.60 ± 2.62	GNG	NoGo/Stop vs Go	8	The Go/No-go task requires subjects to press a button as quickly as possible when observing Go stimuli and to refrain from doing so when observing No-go stimuli. Three sections of the Go/No-go task with the same design but a different sequence were processed in this study. Each section consisted of 180 trials (150 go trials and 30 no-go trials) shown as numbers 1 to 9 with 200-ms durations and 14…
	29748772	Decreased cortical and subcortical response to inhibition control after sleep deprivation	Zhao R. et al.	2019	20	19.9 ± 1.77	9/11	_	-	SST	NoGo/Stop vs Go	48	The SST consisted of a Go task (75% of trials) and a Stop task (25% of trials). On each trial, a left- or right-pointing arrow was displayed on a computer screen. For the Go task, subjects were instructed to press the left or right button as fast as possible. For the Stop task, subjects attempted to stop pressing the button when a Stop signal (the white arrow changed to blue) was presented at a p…
	34253276	The relationship between attention and avoidance coping in anorexia nervosa: functional magnetic resonance imaging study	Noda T. et al.	2021	17	36.24 ± 10.59	not reported	_	15.19 ± 1.76	GNG	NoGo/Stop vs Go	3	A letter-based go/no-go task was used for the fMRI. The go/no-go task requires response inhibition as well as attentional control. This task was used because the focus of the present study was to examine general attentional control rather than specific attention. All letters except X were used as ‘go’ stimuli, whereas X was used as the ‘no-go’ stimulus. For go stimuli, participants were instructe…
	35342002	The role of the interaction between the inferior parietal lobule and superior temporal gyrus in the multisensory Go/No-go task	Sun J. et al.	2022	45	21 ± 2.2	0/14	_	-	GNG	NogGo/Stop vs Go	5	A white central fixation cross was presented for 500 ms at the center of the screen on a black background throughout the experiment. Peripheral cues were white squares. The visual target was a white horizontal square wave grating, and the auditory stimulus was a 1000 Hz pure tone. The audiovisual target was composed of the simultaneous presentation of both the visual and auditory stimuli. Followi…
	PMID	TITLE	AUTHOR	Year	N	Età (M ± SD or Range)	f/m	QI	Education	TASK	Contrast	N FOCI	task short
	24177988	Neural substrates of inhibitory control deficits in 22q11.2 deletion syndrome	Montojo CA. et al.	2015	30	23.0 ± 4.4	12/18	_	14.6 ± 1.7	SST	NoGo/Stop vs Go	5	Stop signal task: circle (the “go” signal), prompting the subjects to quickly press a button; “X,” the “stop” signal, appeared after and replaced the go signal. The subjects were told to withhold button press upon seeing the stop signal.
	22986077	Disentangling common and specific neural subprocesses of response inhibition	Sebastian A. et al.	2013	24	27.42 ± 5.6	15/9	_	-	SST	NoGo/Stop vs Go	22	SST: Subjects were instructed to respond with a button press corresponding to the pointing direction of the arrows. In the stop condition, which occurred in 25% of the trials, a stop-signal was presented after a variable SSD. The stop-signal consisted of a change in color of the fixation ring from white to blue. Subjects were instructed to attempt to cancel the reaction in case of a stop-signal.
	21876545	Dopamine transporter genotype predicts behavioural and neural measures of response inhibition	Cummins TD. et al.	2012	50	22.08 ± 4.80	36/14	_	-	SST	NoGo/Stop vs Go	5	Stop signal task: In the current study, participants responded to uppercase X and O stimuli, mapped to left and right button responses in a counterbalanced fashion. On 25% of occasions, participants were presented with a ‘stop-signal’, which comprised a red box surrounding the go stimulus.
	22285718	Sex differences in anterior cingulate cortex activation during impulse inhibition and behavioral correlates	Liu J. et al.	2012	28	25	15/13	_	-	GNG	NogGo/Stop vs Go	5	Subjects were instructed to press the response key as quickly as possible if the letter was not “X”, and to do nothing if the letter was “X”.
	24473101	Sequential inhibitory control processes assessed through simultaneous EEG-fMRI	Baumeister S. et al.	2014	17	24.71 ± 4.15	8/9	_	-	flanked GNG	NoGo/Stop vs baseline	16	Flanker/NoGo task: Subjects were instructed to press a button corresponding to the central arrow when the flankers were also arrows (congruent and incongruent conditions) or boxes (neutral condition), but not when they were Xs (NoGo condition).
	26772873	Inferior frontal cortex activity is modulated by reward sensitivity and performance variability	Fuentes-Claramonte P. et al.	2016	57	21.54 ± 2.36	24/33	_	-	GNG	NogGo/Stop vs Go	16	Visual stimuli consisted of colored circles, where color indicated trial type: Frequent-go (gray), Infrequent-go (blue) and No-go (yellow). In the Frequent-go and Infrequent-go trials, participants were required to respond to the visual stimuli as quickly as possible with a button press, whereas they were instructed not to respond to the visual stimuli in the No-go trials.
	14654860	Neurobiological substrates of antisocial and borderline personality disorder: preliminary results of a functional fMRI study	Völlm B. et al.	2004	8	29.9 ± 8	not reported	103.8 ± 5	15.8 ± 4.3	GNG	NoGo/Stop vs Go	13	In this task subjects were presented with a series of 208 letters each displayed for 0.5 sec with a 1.2 sec inter-stimulus interval, split across eight blocks (overall length of the task six minutes). The blocks were presented in an ABABABAB design. Subjects were told to respond to any letter on the screen except ‘V’. In the A blocks all letters were targets (Go condition), in the B blocks 50% of…
	16019232	Common and unique components of response inhibition revealed by fMRI	Wager TD. et al.	2005	14	Range: 18-25	not reported		12	SART	NoGo/Stop	13	In GNG task, participants saw a random sequence of letters one at a time in the center of the screen. In each block, 12 letters and 12 fixation crosses were presented. Whenever the participants saw any letter other than X, they made a keypress with their right index finger; each time they saw an X, they were not to make any response.
	11170305	Error-related brain activation during a Go/NoGo response inhibition task	Menon V. et al.	2001	14	23.6 ± 7.2	6 /8	_	-	GNG equiprobable	NoGo/Stop vs Go	13	In the Go (control) condition, subjects were presented a random sequence of letters other than the letter “X”. In the Go/NoGo (experimental) condition, subjects were presented with the letter “X” 50% of the time, thus requiring response to half the trials (Go trials) and response inhibition to the other half (NoGo trials). At the beginning of each epoch, a 2‐sec instruction warned the subject abo…
	18573510	Common and unique components of inhibition and working memory: an fMRI, within-subjects investigation	McNab F. et al.	2008	11	24 ± 4	7/4	_	13	GNG	NoGo/Stop vs Go	6	GNG: Within the GNG task 50% of trials involved the presentation of a yellow square for 1300 ms, followed by a blank screen for 400 ms, and a fixation cross for 300 ms (go trials). In response to presentation of the yellow square participants were required to press a button. For 25% of the trials the stimulus consisted of a yellow triangle which indicated that participants should not make a respo…
	15593271	A supramodal limbic-paralimbic-neocortical network supports goal-directed stimulus processing	Laurens KR. et al.	2005	10	24.4 ± 5.1	5/5	_	-	GNG	NoGo/Stop vs baseline	8	In the visual task, the Go and NoGo trials were counterbalanced such that five participants were instructed to respond to the stimulus letter X and to make no motor response to the letter K. The other five subjects responded to the letter K and made no motor response to the letter X. In the auditory task five participants were instructed to respond to a 1,000-Hz tone and make no response to a 1,5…
	30549328	Impulsivity trait and proactive cognitive control: An fMRI study	Gavazzi G. et al.	2019	36	30.75 ± 6.57	21/15	_	16.92 ± 3.89	GNG	NoGo/Stop vs baseline	20	The letter ‘X’ was the stimulus for Go trials and the letter ‘A’ was the stimulus for the Nogo trials.
	30092240	Towards response success prediction: An integrative approach using high-resolution fMRI and autonomic indices	Köhler S. et al.	2018	33	26.8 ± 5.2	17/16	_	-	GNG	NoGo/Stop vs Go	23	At the beginning, people saw the word ‘READY’ in white capital letters in the middle of a black screen. Then, ‘READY’ was replaced by a clay jug, in which water was dropping much frequented representing our baseline measure. After varying time intervals a stimulus appeared which was either a Go or a No-Go trial. The Go stimuli are two kinds of transverse cracks either starting from the left hande…
	19442494	Reduced brain activation in euthymic bipolar patients during response inhibition: an event-related fMRI study	Kaladjian A. et al.	2009	20	34.6 ± 10.6	10/10	113.3 ± 4.8	15.4 ± 3.1	GNG	NoGo/Stop vs Go	16	The Go and NoGo stimuli consisted of the letter ‘X’ and ‘A’, respectively. Subjects were instructed to press a button as quickly as possible upon each presentation of the Go stimulus, and to withhold their response on the appearance of the NoGo stimulus.
	25107677	Neural correlates of inhibitory control and functional genetic variation in the dopamine D4 receptor gene	Mulligan RC. et al.	2014	62	18.01 ± 0.25	33/29	K-BIT 2 IQ (Standard Scores) Verbal 102.7 (10.9) 105.7 (14.8) Nonverbal 100.6 (12.8) 106.8 (20.3)	-	GNG	NoGo/Stop vs baseline	14	Participants were required to respond with a button press whenever specific target letters (“x” and “y”) were presented, but were required to withhold their response whenever nonalternating target letters were presented (“x” followed by “x” or “y followed by “y”). Response to targets (“x” or “y” alternating) constituted the “Go” condition of this task whereas the presentation of “lure” letters to…
