# Supplementary material for: Cultural Differences in Inhibitory Control: An ALE Meta-Analysis
Source: Brain Sci. 2023 Jun 3;13(6):907. doi: 10.3390/brainsci13060907 (PMC10295933; doi:10.3390/brainsci13060907)
Supplement: Supplementary file 1 [file brainsci-13-00907-s001.zip › Supplementary Table S2.xls]

## Sheet: Supplementary Table 2
	Supplementary Table 2. Results of ALE meta-analysis. Foci are reported in MNI coordinates. BA= Broadman Area
	Conjunction Eastern &Western: ALE metanalysis computed from our study selection
	Cluster	x	y	z	ALE	P	Label (Nearest Gray Matter within 5mm)
	1	32	20	-8	0.05192666	2.2196521E-16	Right Cerebrum.Sub-lobar.Claustrum.Gray Matter.*
		36	16	0	0.038239665	1.9220632E-11	Right Cerebrum.Sub-lobar.Claustrum.Gray Matter.*
		50	18	2	0.020076733	1.0846357E-5	Right Cerebrum.Frontal Lobe.Precentral Gyrus.Gray Matter. BA 44
		46	18	-10	0.016351104	1.16709096E-4	Right Cerebrum.Frontal Lobe.Inferior Frontal Gyrus.Gray Matter. BA 47
		46	26	-8	0.01631515	1.18968186E-4	Right Cerebrum.Frontal Lobe.Inferior Frontal Gyrus.Gray Matter. BA 47
		56	16	14	0.013389813	7.435954E-4	Right Cerebrum.Frontal Lobe.Inferior Frontal Gyrus.Gray Matter. BA 44
		22	6	-6	0.010689842	0.0033383607	Right Cerebrum.Sub-lobar.Lentiform Nucleus.Gray Matter.Putamen
	2	34	42	20	0.028447576	3.2475302E-8	Right Cerebrum.Frontal Lobe.Middle Frontal Gyrus.Gray Matter. BA 9
		34	44	16	0.027226457	7.8106964E-8	Right Cerebrum.Frontal Lobe.Middle Frontal Gyrus.Gray Matter. BA 10
		38	54	0	0.021973593	3.063769E-6	Right Cerebrum.Frontal Lobe.Middle Frontal Gyrus.Gray Matter. BA 10
		42	32	36	0.01671232	9.2734794E-5	Right Cerebrum.Frontal Lobe.Middle Frontal Gyrus.Gray Matter. BA 8
		28	50	30	0.015264389	2.3442836E-4	Right Cerebrum.Frontal Lobe.Superior Frontal Gyrus.Gray Matter. BA 9
	3	-30	18	-6	0.03608066	1.0483553E-10	Left Cerebrum.Sub-lobar.Claustrum.Gray Matter.*
		-26	10	-2	0.019341664	1.750607E-5	Left Cerebrum.Sub-lobar.Lentiform Nucleus.Gray Matter.Putamen
		-40	30	2	0.014954539	2.8582022E-4	Left Cerebrum.Frontal Lobe.Inferior Frontal Gyrus.Gray Matter. BA 13
	4	48	-42	42	0.018266475	3.4551565E-5	Right Cerebrum.Parietal Lobe.Inferior Parietal Lobule.Gray Matter. BA 40
		62	-46	34	0.017740265	4.8272694E-5	Right Cerebrum.Parietal Lobe.Supramarginal Gyrus.Gray Matter. BA 40
		60	-46	20	0.016992671	7.7695695E-5	Right Cerebrum.Temporal Lobe.Superior Temporal Gyrus.Gray Matter. BA 13
		52	-42	50	0.016500585	1.0599795E-4	Right Cerebrum.Parietal Lobe.Inferior Parietal Lobule.Gray Matter. BA 40
	5	2	18	50	0.026564712	1.2559927E-7	Left Cerebrum.Frontal Lobe.Superior Frontal Gyrus.Gray Matter. BA 6
	6	46	12	42	0.01744738	5.797733E-5	Right Cerebrum.Frontal Lobe.Middle Frontal Gyrus.Gray Matter. BA 6
		48	10	28	0.017026115	7.5703596E-5	Right Cerebrum.Frontal Lobe.Inferior Frontal Gyrus.Gray Matter. BA 9
		48	-2	44	0.01661218	9.8843215E-5	Right Cerebrum.Frontal Lobe.Precentral Gyrus.Gray Matter. BA 6
		48	16	32	0.015108651	2.5822734E-4	Right Cerebrum.Frontal Lobe.Middle Frontal Gyrus.Gray Matter. BA 9
		38	26	46	0.014272274	4.3676796E-4	Right Cerebrum.Frontal Lobe.Middle Frontal Gyrus.Gray Matter. BA 8
	7	8	32	26	0.022858998	1.6598603E-6	Right Cerebrum.Limbic Lobe.Cingulate Gyrus.Gray Matter. BA 32
		-6	32	22	0.018861514	2.3769499E-5	Left Cerebrum.Limbic Lobe.Anterior Cingulate.Gray Matter. BA 32
		2	28	34	0.015099848	2.5984712E-4	Left Cerebrum.Frontal Lobe.Cingulate Gyrus.Gray Matter. BA 32
	8	38	-56	48	0.020258458	9.642204E-6	Right Cerebrum.Parietal Lobe.Inferior Parietal Lobule.Gray Matter. BA 7
		30	-64	50	0.020082355	1.0846357E-5	Right Cerebrum.Parietal Lobe.Superior Parietal Lobule.Gray Matter. BA 7
		28	-72	50	0.01855346	2.8944543E-5	Right Cerebrum.Parietal Lobe.Superior Parietal Lobule.Gray Matter. BA 7
